# Supplementary material for: Safety and anti-tumour activity of the IgE antibody MOv18 in patients with advanced solid tumours expressing folate receptor-alpha: a phase I trial
Source: Nat Commun. 2023 Jul 25;14:4180. doi: 10.1038/s41467-023-39679-9 (PMC10368744; doi:10.1038/s41467-023-39679-9)
Supplement: Supplementary file 4 — Source Data [file 41467_2023_39679_MOESM4_ESM.xlsx]

## Sheet: Figure 2b
Patient number	FRalpha membrane positive (%)
1	85
2	60
3	50
4	10
5	40
6	50
7	60
8	70
9	90
10	90
11	10
12	50
13	10
14	70
15	70
16	10
17	20
18	90
19	10
20	95
21	95
22	75
23	10
24	80
25	80
27	20

## Sheet: Figure 3a
		Cohort 1			Cohort 2			Cohort 3			Cohort 4			Cohort 5			Cohort 6			Cohort 7i			Cohort 7ii
		Grade 1	Grade 2	Grade 3	Grade 1	Grade 2	Grade 3	Grade 1	Grade 2	Grade 3	Grade 1	Grade 2	Grade 3	Grade 1	Grade 2	Grade 3	Grade 1	Grade 2	Grade 3	Grade 1	Grade 2	Grade 3	Grade 1	Grade 2	Grade 3
% of cohort	Urticaria	0	0	0	0	16.6667	16.6667	16.6667	0	33.3333	0	100	0	66.6667	0	33.3333	66.6667	0	33.3333	0	0	100	0	0	0
	Pruritus	0	0	0	50	0	0	0	0	0	66.6667	0	0	66.6667	0	0	66.6667	0	33.3333	100	0	0	100	0	0
	Rash	0	0	0	33.3333	0	0	0	0	0	66.6667	0	0	0	0	0	33.3333	0	33.3333	0	100	0	100	0	0
	Erythema	0	0	0	16.6667	0	0	0	0	0	66.6667	0	0	66.6667	0	0	33.3333	0	0	0	0	0	100	0	0
	Fatigue	0	0	0	0	0	0	16.6667	0	16.6667	33.3333	0	0	0	0	0	66.6667	0	0	0	0	0	0	0	0
	Headache	0	0	0	16.6667	0	0	33.3333	0	0	0	0	0	0	0	0	0	0	0	0	0	0	0	0	0
	Dyspnoea	0	0	0	0	0	0	0	0	0	0	0	0	0	0	0	33.3333	0	0	0	0	100	0	0	100
	Anaphylaxis	0	0	0	0	0	0	0	0	16.6667	0	0	0	0	0	0	0	0	0	0	0	0	0	0	0

## Sheet: Figure 3b
	Pre-dose	Post-dose	2 hours	6 hours
Serum tryptase (ng/mL)	5	10	24	21

## Sheet: Figure 3c
	Baseline	2 hours	4 hours	6 hours	24 hours	7 days
IFNγ	0	0.0565094	0.192554	0.0722391	0.179536	0.058244
IL-10	0	0.1614	0.16648	0.154841	-0.253675	-0.466559
IL-4	0	0.089383	0.027761	0.042743	-0.01464	0.036524
IL-6	0	1.47932	1.83759	1.89163	1.07023	0.276819
IL-8	0	-0.09459	-0.129738	-0.055632	0.027761	-0.047022
MCP-1	0	0.08718	0.201461	0.202818	0.26513	0.017993
TNFα	0	-0.18246	-0.09254	-0.14138	0.011703	-0.04972

## Sheet: Figure 3d (baseline)
	Positive controls
	1	2	3	MOv18 IgE	Control IgE
FC in %CD63 expression	60.4741	28.0172	70.6466	1.26293
	17.6859	13.719	10.8264	0.661157
	65.9113	12.7094	56.1084	1.10345
	66.5	23.2222	53.1667	0.555556
	37.963	0.990741	36.5278	1.08333
	15.9459	9.53668	5.17375	1.69884
	72.9412	34.1597	66.3025	6.76471
	57.156	37.156	25.7798	2.86239	0.830275
	80.0452	32.6244	68.6425	3.25792	2.08597
	64.5	19.6364	45.5909	0.904545	1.36364
	18.73	35.45	18.05	1.405	1.305
	69.16	30.92	35.44	16.84	6.128
	43.6264	17.0696	31.0256	0.886447	1.03663
	1.67025	18.9247	11.362	0.641577	0.426523
	93.7688	48.593	85.4774	2.22111	1.45729
	78.0667	10.4533	51.2667	1.2	1.54
	87.3653	56.5868	82.3353	1.08084	1.4012
	14.1481	11.4815	9.11482	0.888889	1.48148
	25.5125	49.8338	9.99446	0.958449	1.01385
	66.7712	51.4107	48.2759	1.50784	1.11599
	41.0314	15.9193	31.9282	1.49327	1.713
	87.0854	65.2261	86.5662	0.991625	0.458961
	1.59799	13.3668	1.933	0.79397	0.864322
	91.8613	38.5401	82.7372	1.00365	0.642336
	30.33	19.85	32.98	0.83	0.63
	62.8	7.18	54.5	1.28	2.12

## Sheet: Figure 3d (infusion 1)
	Positive control
	1	2	3	MOv18 IgE	Control IgE
FC in %CD63 expression	56.2879	22.2727	57.6894	0.46212
	36.8317	20.6436	26.2871	1.92079
	45.7692	30.9341	38.5714	1.11538
	44.9375	21.125	46.5	0.5	0.625
	31.6	24.3	17.8	0.295
	48.0714	40.3929	38.1786	0.639286	0.285714
	75.4945	30.7143	73.5714	1.21429	0.99451
	60.7	33.93	34.23	0.3	2.4
	35.86	17.82	15.6	0.15	0.15
	73.79	31.55	27.63	0.77	0.62
	54.7	18.3	66.4	0.4	0.4
	3.5	7.9	8.7	0.6	1
	34.8	46.8	22.7	1.6	0.8
	80.9	23.2	44.9	0.5	1
	46.1	36.37	36.82	1.05	1.05
	79.65	52.16	57.58	0.65	0.57
	29.39	52.98	53.55	0.99	1.23
	24.76	15.83	21.52	0.83	1.34
	49.5	60.96	53.54	0.25	0.26
	1.31	8.42	0.75	0.93	1.31
	71.26	34.25	65.75	0.31	0.55
	68.29	32.42	55.17	0.83	1
	22.19	26.97	25.41	0.63	0.49
	60.99	4.87	57.77	1	1.26

## Sheet: Figure 3d (infusion 3)
	Positive control
	1	2	3	MOv18 IgE	Control IgE
FC in %CD63 expression	5.22917	4.90833	3.70833	1.24167
	56.0181	5.51131	32.7149	1.0905
	52.656	42.324	45.021	0.498	0.585
	8.51	7.9	3.49	0.83	0.41
	59.5	40.94	47.06	0.38	1.61
	7.65	13.95	7.59	1.2	0.3
	41.17	15.84	43.95	2.63	1.14
	4.35	11.12	6.04	0.52	0.76
	78.79	61.36	57.79	1.09	0.8
	2.54	1.4	3.23	1.39	1
	19.7	26.34	13.68	0.26	0.43
	82.57	24.35	46.23	1.25	0.72
	61.86	55.99	61.37	2.07	1.4
	17.63	25.64	12.46	0.7	1.48
	15.34	44.08	1.13	1	0.92
	1.57	19.01	2.93	1.39	1.16
	89.97	58.71	74.81	1.6	0.98
	7.96	25.69	3.38	0.23	0.15
	2.66	5.77	2.41	0.81	1.15
	16.52	2.82	11.03	1.07	1.85

## Sheet: Figure 3e
Baseline:
	Positive control
	1	2	3	MOv18 IgE	Control IgE
FC in % CD63 expression	69.16	30.92	35.44	16.84	6.13
Post Anaphylaxis:
	Positive control
	1	2	3	MOv18 IgE	Control IgE
FC in % CD63 expression	73.79	31.55	27.63	0.77	0.62

## Sheet: Figure 3f
	Baseline	Post anaphylaxis	Day 7	28-day follow up
% basophils	0.332143	0.079125	0.164167	0.228684

## Sheet: Figure 4a
Time (hours)	Cohort 1	Cohort 2						Cohort 3						Cohort 4			Cohort 5			Cohort 6			Cohort 7i	Cohort 7ii
0	0	0	0	0	0	0	0	0	1.44	0	0	1.52	0	0	0.71	0	0	0	0	0	0	0	0	0
0.1
0.2
0.3
0.4
0.5
0.6
0.7
0.8																					61.6
0.9																		70.29						368.2
1																							196.65
1.1
1.2												34.52										31.7
1.3
1.4
1.5
1.6									32.26
1.7
1.8																			99.8
1.9
2					10.18						23.57				32.71
2.1							10.58							26.37						75.7
2.2						19.67		24.73		25.47							73.94
2.3																32.93
2.4													50.72									13.2
2.5
2.6
2.7																27.32					32.2
2.8														19.24
2.9			5.94															31.57						333.3
3		4.23																					165.19
3.1									23.58			19.82
3.2																	57.64
3.3
3.4				2.28
3.5	2.29										16.96
3.6					6.49
3.7							7.02	16.51		16.82			43.3						54.96
3.8						14.65								14.81		24.79
3.9																				52.9				310.8
4
4.1
4.2
4.3
4.4
4.5
4.6														12.6								11.7
4.7																18.83							147.81
4.8
4.9			5.07															23.18
5		2.66
5.1																								294.5
5.2
5.3
5.4	1.48			1.86											18.76
5.5					4.7					13.74	12.02						39.33
5.6							4.56							10.86						41.4
5.7						12.15		11.72
5.8													29.53			14.73			40.39
5.9
6												13.33
6.1
6.2
6.3
6.4			3.97
6.5
6.6
6.7																					24.1	10.6
6.8									9.97
6.9																		18.6						180.1
7		1.89																					112.25
7.1	1.48			1.27																34
7.2
7.3													25.9				30.27
7.4
7.5											10.91
7.6														8.49
7.7							3.73	10.42		10.93						11.7
7.8					3.82	10.9
7.9
8
8.1
8.2
8.3														8.39
8.4
8.5																							89.47
8.6
8.7																10.57
8.8
8.9																								229.1
9
9.1
9.2
9.3
9.4
9.5
9.6
9.7
9.8
9.9
10
10.1
10.2
10.3
10.4
10.5
10.6
10.7
10.8
10.9
11
11.1
11.2
11.3
11.4
11.5
11.6
11.7
11.8
11.9
12
12.1
12.2
12.3
12.4
12.5
12.6
12.7
12.8
12.9
13
13.1
13.2
13.3
13.4
13.5
13.6
13.7
13.8
13.9
14
14.1
14.2
14.3
14.4
14.5
14.6
14.7
14.8
14.9
15
15.1
15.2
15.3
15.4
15.5
15.6
15.7
15.8
15.9
16
16.1
16.2
16.3
16.4
16.5
16.6
16.7
16.8
16.9
17
17.1
17.2
17.3
17.4
17.5
17.6
17.7
17.8
17.9
18
18.1
18.2
18.3
18.4
18.5
18.6
18.7
18.8
18.9
19
19.1
19.2
19.3
19.4
19.5
19.6
19.7
19.8
19.9
20
20.1
20.2
20.3
20.4
20.5
20.6
20.7
20.8
20.9
21
21.1
21.2
21.3
21.4
21.5
21.6																	11.38
21.7
21.8
21.9
22
22.1
22.2
22.3
22.4
22.5															5.54
22.6
22.7
22.8																					7.7
22.9																						1.5
23
23.1
23.2
23.3
23.4
23.5			1.19
23.6
23.7							1.25
23.8																			11.31
23.9	0									2.2	4.2					2.46
24					1.38	3.65
24.1																				16.7
24.2
24.3
24.4
24.5
24.6													9.65
24.7
24.8									2.22
24.9																		3.75
25
25.1
25.2
25.3
25.4														1.78									29.56
25.5
25.6								2.52																189.3
25.7
25.8

[truncated: 8 more sheets: Figure 4a (inset), Figure 4b, Figure 4c, Figure 5a, Figure 5b, Supp. Figure 1, Supp. Figure 2, Sheet1]
